# Supplementary material for: Meta‐Analysis of Cost‐Effectiveness
Source: Stat Med. 2026 Mar 18;45(6-7):e70352. doi: 10.1002/sim.70352 (PMC12999371; doi:10.1002/sim.70352)
Supplement: Supplementary file 2 — Supplement 2 Sample SAS code for the analyses of Dewa study. [file SIM-45-0-s003.txt]

*Dewa data and analyses;
/***************For Figure 2 (upper figure) *******************/
*** Choose 1) dataset and 2) C or E (in 3 places);
data demo;
input Author $ DeltaC DeltaE Nj;
cards;
Brouwers -234 0.056 194
Rebergen -520 -0.0027 240
Uegaki -184 0.02 433
Goorden 3874 -0.05 126
Finnes -1141 -0.052 177
vanOostrom 443 -0.01 145
Arends 1358 0.15 158
Lammerts 1254 -0.01 186
Dewa -503 0.044 126
;
/* for sensitivity;
data demo;
input Author $	DeltaC	DeltaE Nj SE_C SE_E;
cards;
Rebergen -520 -0.0027 240 235 0.03
Uegaki -184 0.02 433 763 0.018
Goorden 3874 -0.05 126 750 0.028
vanOostrom 443 -0.01 145 539 0.026
Arends 1358 0.15 158 1488 0.072
;
*/
proc print data=demo;run;

* Figure 2 (with full data);
axis1 order=(-0.2 to 0.2 by 0.1) /*label=none*/;
axis2 order=(-2000 to 4000 by 1000) /*label=none*/;

symbol1 v=none i=none c=black 
        pointlabel=(h=1.5 f='Albany AMT/bold' "#author");

%annomac;

data anno; set demo;
* CI for C and E, now manually plug;
        retain xsys '2' ysys '2';

* syntax: X,Y,XLAST,YLAST;
* for 1 primary + 2 secondary;
* %bar(0.05, 1189, -0.03, -646, brown, 0, r2);
* %bar(0.10, 2418, -0.05, -1398, brown, 0, r2);
* %bar(0.03, 360, -0.02, -416, brown, 0, r2);
 %bar(0.06, 1189, -0.02, -646, brown, 0, r2);
* pooled ICER, now manually plug;
      %move(0,0);  *move to (x,y);
*      %draw(0.2,271.6/0.011*0.2,black,1,1); 
*      %draw(0.18,510/0.02*0.18,black,1,1); 
*      %draw(0.1,-27.7/0.002*0.1,black,1,1); 
       %draw(0.2, 272/0.016*0.2,black,1,1); 
*          %move(0,0);
*          %draw(0,-25000,black,4,2); 
run;

/* Create an Annotate dataset to highlight two points */
data annotate_points;
    length function $8 color text function $8;
    retain xsys '2' ysys '2'; /* Coordinate system */
    
    /* First Point: (time=3, value=5) */
    function = 'move';        /* Move to the first point */
    x = 0.016;                 /* X coordinate */
    y = 0;                 /* Y coordinate */
    output;

    function = 'symbol';      /* Plot a symbol at the first point */
    color = 'red';            /* Color of the symbol */
    text = 'X';            /* Shape of the symbol ('plus', 'circle', etc.) */
    style = 'bold'; /* Make the X bold */  
    size = 2;                 /* Size of the symbol */
    output;

    /* Second Point: (time=5, value=7) */
    function = 'move';        /* Move to the second point */
    x = 0;                  /* X coordinate */
    y = 272;                /* Y coordinate */
    output;

    function = 'symbol';      /* Plot a symbol at the second point */
    color = 'blue';           /* Color of the symbol */
    text = 'X';         	  /* Shape of the symbol */
    style = 'bold'; /* Make the X bold */  
    size = 2;
    output;

run;

proc gplot data=demo;
*   format dollars dollar9. num comma7.0;
   bubble DeltaC*DeltaE=Nj / vref=0 href=0 haxis=axis1 vaxis=axis2
                            /*vminor=1
                            bcolor=darkred*/
                            /*blabel=author*/
                            /*bsize=3*/ annotate=anno;
  plot2  DeltaC*DeltaE/vaxis=axis2 noaxis annotate=annotate_points;  /* Use the annotate dataset */
run; quit;
 
*Scenario1: Ratio method;
proc print data=demo;run;
*Change C and E;
data demo2; set demo; 
delta=DeltaE;
den=Nj;
num=delta*Nj;
numden=num*den;
M=_n_;
den2=Nj**2;
run;

proc means data=demo2 mean var n noprint;var num den numden den2 delta;
output out=new mean= num den numden den2 delta var= vnum vden vnumden vden2 vdelta sum= snum sden snumden sden2 sdelta n=m mden mnumden; run;

data new2;set new; 
df=m-2;
cov=(numden-num*den)*(m/(m-1));
corr=cov/sqrt(vnum*vden);
point=num/den;
se2=(vnum/(den**2))+(num*num*vden/(den*den)**2)-2*(cov*num/(den)**3);
se=sqrt((se2)/m);
alpha=0.05;
ll=tinv(alpha/2,m-2)*se+point;
ul=tinv(1-alpha/2,m-2)*se+point;
z=point/se;
p_rr=2*probt(-abs(z),m-2);

/*var(Shuster estimator) =sum(Nj^2*Var(DeltaCj))/N^2*/
se22=sqrt(sden2*vdelta/sden**2);
ll2=tinv(alpha/2,m-1)*se22+point;
ul2=tinv(1-alpha/2,m-1)*se22+point;
run;

proc print data=new2; run;

*Scenario2: IVW method;
*Change C and E (in 2 places);
data demo3; set demo;
delta=DeltaE;
SE=SE_E;
wgt=1/SE**2;
w_es=wgt*delta;
w_es2=wgt*delta**2;
w2=wgt**2;
tempid=1;
run;

proc means data=demo3 mean sum n;var w_es wgt w_es2 w2; output out=new10 sum= sw_es swgt sw_es2 sw2 n=m mwgt; run;

proc print data=new10;run;

data new12;set new10;
df=m-1;
alpha=0.05;

point=sw_es/swgt;
se2=1/swgt;
se=sqrt(se2);
ll=quantile("Normal", alpha/2)*se+point;
ul=quantile("Normal", 1-alpha/2)*se+point;
*z=point/se;
*p_rr=2*probt(-abs(z),m-2);
Q= sw_es2-sw_es**2/swgt;
I2=max((Q-df)/Q, 0);
tau2=(Q-df)/(swgt-sw2/swgt);
run;

proc print data=new12; run;

data tauonly (keep=tau2 tempid); set new12; tempid=1;run;

data demo3_R; merge demo3 tauonly; by tempid;run;

data demo3_R; set demo3_R;
wgt_R=1/(SE**2+tau2);
w_es_R=wgt_R*Delta;
run;

proc print data=demo3_R;run;

proc means data=demo3_R mean sum n;
var w_es_R wgt_R;
output out=new10_R sum= sw_es_R swgt_R n=m mwgt; run;

data new12_R; set new10_R;
df=m-1;
alpha=0.05;

point_R=sw_es_R/swgt_R;
se2_R=1/swgt_R;
se_R=sqrt(se2_R);
ll_R=quantile("Normal", alpha/2)*se_R+point_R;
*ll=-1.96*se+point;
ul_R=quantile("Normal", 1-alpha/2)*se_R+point_R;
run;

proc print data=new12_R; run;

/***************For Figure 2 (lower figure) *******************/
*change N, nboots, iseed, point ICER;
data demo;
input Author $ DeltaC DeltaE Nj;
cards;
Brouwers -234 0.056 194
Rebergen -520 -0.0027 240
Uegaki -184 0.02 433
Goorden 3874 -0.05 126
Finnes -1141 -0.052 177
vanOostrom 443 -0.01 145
Arends 1358 0.15 158
Lammerts 1254 -0.01 186
Dewa -503 0.044 126
;

proc print data=demo;run;
*original;
data orig; set demo; 
den=Nj;
num_C=DeltaC*Nj;
num_E=DeltaE*Nj;run;

proc means data=orig mean noprint;var num_C num_E den; output out=orig_out mean=num_C num_E den; run;
data orig_out; set orig_out; 
cost_est=num_C/den; 
effect_est=num_E/den;
ICER=cost_est/effect_est;
run;
proc print data=orig_out;run;

*boots from here;
proc surveyselect data=demo method=urs sampsize=9 rep=500 out=ransmp outhits seed=465477 noprint;run;

data demo2; set ransmp; 
den=Nj;
num_C=DeltaC*Nj;
num_E=DeltaE*Nj;run;

proc means data=demo2 mean noprint;var num_C num_E den;by Replicate; output out=boot_out mean=num_C num_E den; run;
data boot_out; set boot_out; 
cost_estb=num_C/den; 
effect_estb=num_E/den;
ICERb=cost_estb/effect_estb;
regionb='  '; 
if cost_estb>=0 and effect_estb>=0 then regionb='NE';
else if cost_estb<0 and effect_estb>=0 then regionb='SE';
else if cost_estb<0 and effect_estb<0 then regionb='SW';
else if cost_estb>=0 and effect_estb<0 then regionb='NW';
run;
*all 4 quad;
proc freq data=boot_out; table regionb;run;

goptions reset=all border;
proc gplot data=boot_out; plot cost_estb*effect_estb/vref=0 href=0;run;

data test1a; set boot_out; if (ICERb> 16548 and regionb in ('NE')); run;
proc sort data=test1a out=test1a_s; by ICERb; run;
data test1b; set boot_out; if (regionb in ('NW','SW')); run;
proc sort data=test1b out=test1b_s; by ICERb; run;
data test1c; set boot_out; if (ICERb<= 16548 and regionb in ('SE','NE')); run;
proc sort data=test1c out=test1c_s; by ICERb; run;
data test1_combined1; set test1a_s test1b_s test1c_s;run;
proc print data=test1_combined1; var ICERb regionb;run;
data ub;  set test1_combined1; ub_order=round(.50*(1-2*0.025)*500);if _N_ = ub_order then output;run;
data lb;  set test1_combined1; lb_order=round(500*(1-.50*(1-2*0.025)));if _N_ = lb_order then output;run;
data ub; set ub; ccb=ICERb; ccb_region=regionb;run;
data lb; set lb; cb=ICERb; cb_region=regionb;run;

proc print data=ub; var ccb ccb_region; run;
proc print data=lb; var cb cb_region; run;

*CE plane+95% arc;
/*info for plot;
Original data (point est): DeltaC= 272, DeltaE= 0.016, ICER= 16548 (=DeltaC/DeltaE).
Boots; 500 dots above.
95% arc: CCB= 63966 (in SW) and CB= -27338 (in SE).
*/


axis1 label=("Effectiveness Difference") minor=none order=(-0.05 to 0.075 by 0.025);
axis2 label=("Cost Difference") minor=none order=(-1500 to 2000 by 500);

*see below 3 slopes: 16548/63966/-27338 + just rescale to fit into range/plot;
*i did slice back-forth to connect (maybe incorrect in math);
%annomac;
data anno; set boot_out;
        retain xsys '2' ysys '2';
      %move(0,0);  *move to (x,y);
      %draw(-1*0.047/3,-63966*0.047/3,black,3,1); *draw line from (0,0) to (5,5);
          %move(0,0);
          %draw(0.037,-27338*0.037,black,3,1); 
     %move(0,0);
     %draw(1.0*0.07,16548*0.07,black,1,1); 

     %slice(0,0,325,275,10,red, empty,none);
	 /*%SLICE (x, y, angle, rotate, size, color, style, WHOLE | NONE | LEAD | TRAIL | BOTH);*/
run;
proc gplot data=boot_out;
plot cost_estb*effect_estb /vref=0 href=0 haxis=axis1 vaxis=axis2 annotate=anno;
symbol1 i=none v=dot height=0.3;run;quit;


*****************************************************************************************************;

proc sql noprint;
	select sum(regionb = 'NE'), sum(regionb = 'NW'), sum(regionb = 'SW'), sum(regionb = 'SE'),
		sum(regionb = 'NE')/count(regionb) format=percent10.0, sum(regionb = 'NW')/count(regionb) format=percent10.0, 
		sum(regionb = 'SW')/count(regionb) format=percent10.0, sum(regionb = 'SE')/count(regionb) format=percent10.0
	into :NE trimmed, :NW trimmed, :SW trimmed, :SE trimmed, 
		:NE_p trimmed, :NW_p trimmed, :SW_p trimmed, :SE_p trimmed 
	from boot_out;
quit;

proc sql noprint;
	select cost_estb, effect_estb into :deltaCb_l trimmed, :deltaEb_l trimmed from lb;
	select cost_estb, effect_estb into :deltaCb_u trimmed, :deltaEb_u trimmed from ub;
quit;

data boot_out;
	set boot_out;
	array deltas[*] deltaE deltaC u_x u_y l_x l_y;
    if _n_ = 1 then do;
        do i = 1 to dim(deltas);
            deltas[i] = 0;
        end;
    end;
	if _n_=2 then do;
		deltas[1]=1.0*0.07;
		deltas[2]=16548*0.07;
		deltas[3]=-1*0.047/3;
		deltas[4]=-63966*0.047/3;
		deltas[5]=0.037;
		deltas[6]=-27338*0.037;
	end;
run;

proc sql noprint;
    select min(effect_estb), max(effect_estb), min(cost_estb), max(cost_estb), count(effect_estb)
    into :minXb trimmed, :maxXb trimmed, :minYb trimmed, :maxYb trimmed, :count trimmed
    from boot_out;
	select effect_est, cost_est 
	into :DeltaE trimmed, :DeltaC trimmed
	from orig_out;
quit;

%let aspect_ratio = %sysevalf(%sysfunc(abs(&maxYb - &minYb)) / %sysfunc(abs(&maxXb - &minXb)));
%let radius = %sysfunc(sqrt((&deltaE.)**2 + (&deltaC. / &aspect_ratio.)**2));
%let angle_rad = %sysfunc(atan2(&deltaC / &aspect_ratio, &deltaE));
%let ICER_ = %sysevalf((&angle_rad * (180 / %sysfunc(constant(PI)))) + (360 * (&angle_rad < 0)));
%let angle_ICER = %sysevalf(270 + (90 - %sysfunc(atan(%sysevalf(%sysfunc(abs(&deltaC)) / %sysfunc(abs(&deltaE))))) * 180 / %sysfunc(constant(PI))));
%let angle_rad = %sysfunc(atan2(&deltaCb_u / &aspect_ratio, &deltaEb_u));
%let ccb_ = %sysevalf((&angle_rad * (180 / %sysfunc(constant(PI)))) + (360 * (&angle_rad < 0)));
%let angle_rad = %sysfunc(atan2(&deltaCb_l / &aspect_ratio, &deltaEb_l));
%let cb_ = %sysevalf((&angle_rad * (180 / %sysfunc(constant(PI)))) + (360 * (&angle_rad < 0)));
%let ccb_ = %sysevalf((%sysfunc(atan2(&deltaCb_u / &aspect_ratio, &deltaEb_u))) * (180 / %sysfunc(constant(PI))) + (360 * (%sysfunc(atan2(&deltaCb_u / &aspect_ratio, &deltaEb_u)) < 0)));
%let cb_ = %sysevalf((%sysfunc(atan2(&deltaCb_l / &aspect_ratio, &deltaEb_l))) * (180 / %sysfunc(constant(PI))) + (360 * (%sysfunc(atan2(&deltaCb_l / &aspect_ratio, &deltaEb_l)) < 0)));
%let start = %sysfunc(min(&ccb_, &cb_));
%let end = %sysfunc(max(&ccb_, &cb_));
%put start=&start;
%put end=&end;
%put cb_=&cb_.;

data arc;
    do i = 0 to 240;
        angle_deg = (&end.-360) + i * (360+(&start-&end)) / 240;
        angle_rad = angle_deg * constant('pi') / 180;
        x = &radius * cos(angle_rad);
        y = &radius * sin(angle_rad);
        adjusted_x = x;
        adjusted_y = y * &aspect_ratio.;
        output;
    end;
run;
data boot_out;
	merge boot_out(drop= i) arc(keep = adjusted_x adjusted_y);
run;
proc sql noprint;
    select sum(regionb = 'NE'), sum(regionb = 'NW'), sum(regionb = 'SW'), sum(regionb = 'SE'),
	sum(regionb = 'NE')/count(regionb) format=percent10.0, sum(regionb = 'NW')/count(regionb) format=percent10.0, 
	sum(regionb = 'SW')/count(regionb) format=percent10.0, sum(regionb = 'SE')/count(regionb) format=percent10.0
    into :NE trimmed, :NW trimmed, :SW trimmed, :SE trimmed, 
		:NE_p trimmed, :NW_p trimmed, :SW_p trimmed, :SE_p trimmed 
	from boot_out;
quit;

*ODS PDF FILE='C:\Temp\CEA_meta\R2\R3\Dewa2.pdf';
proc sgplot data = boot_out aspect=1;
	styleattrs wallcolor=CXFAFAFA;
	scatter x=effect_estb y=cost_estb / markerattrs=(size=6);
	series x=deltaE y=deltaC / lineattrs=(color=black pattern=Solid thickness=2) 
	        curvelabel='ICER' curvelabelpos=end curvelabelloc=inside curvelabelattrs=(weight=bold);
	series x=u_x y=u_y / lineattrs=(color=black pattern=ShortDash thickness=2) 
	        curvelabel='ccb' curvelabelpos=end curvelabelloc=inside curvelabelattrs=(weight=bold);
	series x=l_x y=l_y / lineattrs=(color=black pattern=ShortDash thickness=2) 
	        curvelabel='cb' curvelabelpos=end curvelabelloc=inside curvelabelattrs=(weight=bold);
	series y=adjusted_y x=adjusted_x / lineattrs=(color=red thickness=2) arrowheadpos=both 
			arrowheadshape=filled name='arc' legendlabel='95% Arc';
	    refline 0 / axis=x lineattrs=(color=darkgrey);
	    refline 0 / axis=y lineattrs=(color=darkgrey);
*	    xaxis label="Effectiveness Difference" grid offsetmin=0.15 offsetmax=0.15;
*	    yaxis label="Cost Difference" grid offsetmin=0.15 offsetmax=0.15;	    
	    xaxis label="DeltaE" /*grid offsetmin=0.15 offsetmax=0.15*/;
	    yaxis label="DeltaC" /*grid offsetmin=0.15 offsetmax=0.15*/;	    
	    legenditem type=line name='icer' / lineattrs=(color=black pattern=solid thickness=2) label="ICER";
	    legenditem type=line name='bound' / lineattrs=(color=black pattern=ShortDash thickness=2) label='Bounds';
	    keylegend 'icer' 'bound' 'arc' / location=outside position=top down=1 linelength=32 
	        opaque valueattrs=(size=8 weight=bold) noborder;

		legenditem type=text name='NE' / label="NE [&NE (&NE_p)]" labelattrs=(weight=bold color=grey);
	    legenditem type=text name='NW' / label="NW [&NW (&NW_p)]" labelattrs=(weight=bold color=grey);
	    legenditem type=text name='SW' / label="SW [&SW (&SW_p)]" labelattrs=(weight=bold color=grey);
	    legenditem type=text name='SE' / label="SE [&SE (&SE_p)]" labelattrs=(weight=bold color=grey);
	    keylegend 'NE' / location=inside position=topright noborder across=1;
	    keylegend 'NW' / location=inside position=topleft noborder across=1;
	    keylegend 'SW' / location=inside position=bottomleft noborder across=1;
	    keylegend 'SE' / location=inside position=bottomright noborder across=1;
		title1 Original ICER;
run;
