# Supplementary material for: Meta‐Analysis of Cost‐Effectiveness
Source: Stat Med. 2026 Mar 18;45(6-7):e70352. doi: 10.1002/sim.70352 (PMC12999371; doi:10.1002/sim.70352)
Supplement: Supplementary file 3 — Supplement 3 Sample Excel code. [file SIM-45-0-s001.xlsx]

## Sheet: Calculations
1. IVW (FE and RE) method
Study	Author	Sample Size	Effect size	SE	Var	w	w*es	w*(es2)	w2		wv	wv*es	wv*(es2)	wv2		ES*Nj
Study1	Rebergen	240	-520	235	55225	1.81077e-05	-0.00941603	4.89633	3.2789e-10		4.00391e-07	-0.000208203	0.108266	1.60313e-13		-124800
Study2	Uegaki	433	-184	763	582169	1.71771e-06	-0.000316059	0.0581549	2.95054e-12		3.30633e-07	-6.08364e-05	0.0111939	1.09318e-13		-79672
Study3	Goorden	126	3874	750	562500	1.77778e-06	0.00688711	26.6807	3.16049e-12		3.32797e-07	0.00128925	4.99457	1.10754e-13		488124
Study4	vanOostrom	145	443	539	290521	3.44209e-06	0.00152485	0.675507	1.1848e-11		3.65917e-07	0.000162101	0.0718109	1.33896e-13		64235
Study5	Arends	158	1358	1488	2214144	4.51642e-07	0.00061333	0.832902	2.0398e-13		2.14754e-07	0.000291637	0.396042	4.61195e-14		214564
		1102
k (or M=numbers of studies)	5				Sums:	2.5497e-05	-0.000706797	33.1436	3.46053e-10		1.64449e-06	0.00147395	5.58189	5.60399e-13		562451
df1	4
											v	2.44234e+06
Q	33.124			Qv	4.26079
I2	87.9242			I2v	6.1206
ES (FE)	-27.7208			ES (RE)	896.297
SE (FE)	198.041			SE (RE)	779.802
CI (FE)	-415.882	360.44		CI (RE)	-632.114	2424.71
2. Ratio method
Total (for numerator & denominator)		562451			1102
Mean (for numerator & denominator)		112490			220.4
df2		3
SD		248536			126.563
corr			-0.665186
variance			1.79721e+06
ES (Ratio method)			510.391
SE (Ratio method)			599.536
CI (Ratio method)			-1397.6	2418.38

## Sheet: Plot
For bubble plot + slope/ICER + 95% confidence box
label	DeltaE	DeltaC	Nj
Augustin	0.025	-3362	25
DePalma	0.033	-601	38
Iglesias	0.01	-213	434
Iglesias	0.02	-566	387
Michaels	0.0002	183	213
Morrell	0.11	44	233
Watson	-0.009	371	337
Pham	0.009	395	424
Schonfeld	0.24	-13883	240
Guest	0.054	-835	83
Dumville	0.011	195	267
Guo	0.609	2137	126
Habacher	2.97	-7625	119
Jansen	0.12	-822	402
Hailey	0.63	-9337	305
Xakellis	0.005	-25	39
Rebergen	0.0027	-520	240
Uegaki	0.02	-184	433
Goorden	-0.05	3874	126
vanOostrom	-0.01	443	145
Arends	0.15	1358	158

## Sheet: Disclaimer
References:	These calculators are adapted from Excel calculators from Neyeloff et al. and Shuster by J Kim and H Bang.
Neyeloff JL, Fuchs SC, Moerira LB. Meta-analyses and Forest plots using a Microsoft excel spreadsheet: step-by-step guide focusing on descriptive data analysis. BMC Res Notes 2012;5, Article number:52.
Shuster JJ. Meta-Analysis of clinical trials in the 2020s and beyond: a paradigm shift needed. J Clin and Trans Res 2023;9(4):246-252.
